# Supplementary material for: Prognostic biomarkers and regulatory mechanisms associated with lysine β-hydroxybutyrylation modification in prostate cancer
Source: Front Mol Biosci. 2026 Apr 10;13:1778536. doi: 10.3389/fmolb.2026.1778536 (PMC13105968; doi:10.3389/fmolb.2026.1778536)
Supplement: Supplementary file 1 [file Table2.xlsx]

## Sheet: 01.Intersection_gene
symbol	log2FoldChange	pvalue	padj	change
AIF1L	-1.66426	3.48715921109569e-40	4.67304788003692e-38	DOWN
TMLHE	-1.76136	2.66211899920165e-39	3.30228666934751e-37	DOWN
ME1	-1.84686	7.34249103433924e-38	8.26998729444381e-36	DOWN
HSPA6	-3.62744	1.28254224279735e-32	8.34971384238176e-31	DOWN
MYBL2	2.36587572582225	7.80328556051633e-32	4.63626277040516e-30	UP
RPS10	1.70389032338176	2.81191771045519e-29	1.38032078198521e-27	UP
FABP5	3.23435708196715	8.29107942614417e-29	3.89299046507879e-27	UP
GTSE1	1.9099325057203	5.77807900022745e-28	2.43861499690059e-26	UP
DMD	-1.62414	3.1110271289321e-25	9.24196554369973e-24	DOWN
PDLIM5	1.58662721242108	2.2394175858532e-23	5.22407464532133e-22	UP
NCAPG	1.7219669391446	7.73392280524101e-21	1.31532161672843e-19	UP
KIF4A	1.74150381303873	8.94648644101723e-20	1.32351768388908e-18	UP
TPX2	1.50079904596879	5.50228740639162e-18	6.43827243428577e-17	UP
AURKB	1.52120790715136	3.10816344728335e-17	3.33310588368429e-16	UP
FHL1	-1.54124	6.62294645454988e-16	5.98968837236854e-15	DOWN
ZNF536	-1.62827	4.45771223855685e-15	3.611612488423e-14	DOWN
EEF1A2	1.59848527213034	6.17743900803873e-10	2.70801343716769e-09	UP
PLA2G4D	-1.57355	1.62136682182692e-05	4.03397119960975e-05	DOWN
OR4Q3	1.65846027120077	0.00051637445494702	0.00103585212176271	UP
