# Supplementary material for: Prognostic biomarkers and regulatory mechanisms associated with lysine β-hydroxybutyrylation modification in prostate cancer
Source: Front Mol Biosci. 2026 Apr 10;13:1778536. doi: 10.3389/fmolb.2026.1778536 (PMC13105968; doi:10.3389/fmolb.2026.1778536)
Supplement: Supplementary file 2 [file Table3.xlsx]

## Sheet: 00.go_ALL
ONTOLOGY	ID	Description	GeneRatio	BgRatio	pvalue	p.adjust	qvalue	geneID	Count	richFactor
BP	GO:0090307	mitotic spindle assembly	2025-04-19	71/18870	6.83319817237886e-07	0.000208095928362369	0.00013673372723953	MYBL2/KIF4A/TPX2/AURKB	4	0.563380281690141
BP	GO:0000070	mitotic sister chromatid segregation	2025-05-19	184/18870	8.68876527609055e-07	0.000208095928362369	0.00013673372723953	MYBL2/NCAPG/KIF4A/TPX2/AURKB	5	0.271739130434783
BP	GO:0000819	sister chromatid segregation	2025-05-19	225/18870	2.33922382424095e-06	0.000373496070603805	0.000245413306472998	MYBL2/NCAPG/KIF4A/TPX2/AURKB	5	0.222222222222222
BP	GO:0140014	mitotic nuclear division	2025-05-19	274/18870	6.12566903651862e-06	0.000672314999747161	0.00044175845494869	MYBL2/NCAPG/KIF4A/TPX2/AURKB	5	0.182481751824818
BP	GO:0007052	mitotic spindle organization	2025-04-19	130/18870	7.69353392651767e-06	0.000672314999747161	0.00044175845494869	MYBL2/KIF4A/TPX2/AURKB	4	0.307692307692308
BP	GO:0051225	spindle assembly	2025-04-19	133/18870	8.42148225153021e-06	0.000672314999747161	0.00044175845494869	MYBL2/KIF4A/TPX2/AURKB	4	0.300751879699248
BP	GO:0098813	nuclear chromosome segregation	2025-05-19	312/18870	1.15036200052559e-05	0.000787176283216793	0.000517230433319023	MYBL2/NCAPG/KIF4A/TPX2/AURKB	5	0.16025641025641
BP	GO:1902850	microtubule cytoskeleton organization involved in mitosis	2025-04-19	163/18870	1.87969101152909e-05	0.00112546499315304	0.000739510016377893	MYBL2/KIF4A/TPX2/AURKB	4	0.245398773006135
BP	GO:0007051	spindle organization	2025-04-19	202/18870	4.35570885310224e-05	0.00228803508744986	0.00150340070574115	MYBL2/KIF4A/TPX2/AURKB	4	0.198019801980198
BP	GO:0007059	chromosome segregation	2025-05-19	424/18870	5.01430046618879e-05	0.00228803508744986	0.00150340070574115	MYBL2/NCAPG/KIF4A/TPX2/AURKB	5	0.117924528301887
BP	GO:0051256	mitotic spindle midzone assembly	2025-02-19	11/18870	5.25436032608528e-05	0.00228803508744986	0.00150340070574115	KIF4A/AURKB	2	1.81818181818182
BP	GO:0000280	nuclear division	2025-05-19	441/18870	6.04437242192886e-05	0.00232184058809604	0.00152561330807761	MYBL2/NCAPG/KIF4A/TPX2/AURKB	5	0.113378684807256
BP	GO:0000022	mitotic spindle elongation	2025-02-19	12/18870	6.30144627249447e-05	0.00232184058809604	0.00152561330807761	KIF4A/AURKB	2	1.66666666666667
BP	GO:0051231	spindle elongation	2025-02-19	14/18870	8.67792718852335e-05	0.00277115141553512	0.0018208422662235	KIF4A/AURKB	2	1.42857142857143
BP	GO:0051255	spindle midzone assembly	2025-02-19	14/18870	8.67792718852335e-05	0.00277115141553512	0.0018208422662235	KIF4A/AURKB	2	1.42857142857143
BP	GO:0048285	organelle fission	2025-05-19	488/18870	9.75949171438305e-05	0.00292174783199343	0.00191979475171088	MYBL2/NCAPG/KIF4A/TPX2/AURKB	5	0.102459016393443
BP	GO:0051984	positive regulation of chromosome segregation	2025-02-19	27/18870	0.000332117402161846	0.00935789621385437	0.00614879896262489	NCAPG/AURKB	2	0.740740740740741
BP	GO:1905820	positive regulation of chromosome separation	2025-02-19	29/18870	0.000383697647556167	0.0102106207321891	0.00670909921750256	NCAPG/AURKB	2	0.689655172413793
BP	GO:0140694	non-membrane-bounded organelle assembly	2025-04-19	408/18870	0.00064514051275661	0.0162643318742324	0.0106868151420624	MYBL2/KIF4A/TPX2/AURKB	4	0.0980392156862745
BP	GO:1901991	negative regulation of mitotic cell cycle phase transition	2025-03-19	196/18870	0.000945899688590027	0.0226542975417311	0.0148854740467588	GTSE1/AURKB/FHL1	3	0.153061224489796
BP	GO:0045930	negative regulation of mitotic cell cycle	2025-03-19	248/18870	0.00185982554045988	0.0424217349466802	0.0278740770224313	GTSE1/AURKB/FHL1	3	0.120967741935484
BP	GO:0010972	negative regulation of G2/M transition of mitotic cell cycle	2025-02-19	67/18870	0.00204245348472908	0.0444697826902378	0.029219789087751	AURKB/FHL1	2	0.298507462686567
BP	GO:1902750	negative regulation of cell cycle G2/M phase transition	2025-02-19	70/18870	0.00222689427656669	0.0463774938467585	0.0304732901003863	AURKB/FHL1	2	0.285714285714286
BP	GO:1905818	regulation of chromosome separation	2025-02-19	74/18870	0.00248465384000045	0.0488085175440313	0.0320706444251518	NCAPG/AURKB	2	0.27027027027027
BP	GO:1901988	negative regulation of cell cycle phase transition	2025-03-19	277/18870	0.00254741740835236	0.0488085175440313	0.0320706444251518	GTSE1/AURKB/FHL1	3	0.108303249097473
BP	GO:0051304	chromosome separation	2025-02-19	81/18870	0.00296800524515123	0.054679788939517	0.0359284845465676	NCAPG/AURKB	2	0.246913580246914
BP	GO:2000134	negative regulation of G1/S transition of mitotic cell cycle	2025-02-19	86/18870	0.00333815227110622	0.0592212939948104	0.0389125742323883	GTSE1/FHL1	2	0.232558139534884
BP	GO:0000281	mitotic cytokinesis	2025-02-19	88/18870	0.00349196918040154	0.0597376156218691	0.039251834020303	KIF4A/AURKB	2	0.227272727272727
BP	GO:0010948	negative regulation of cell cycle process	2025-03-19	320/18870	0.0038271105969046	0.0632133095143897	0.0415356104709428	GTSE1/AURKB/FHL1	3	0.09375
BP	GO:1902807	negative regulation of cell cycle G1/S phase transition	2025-02-19	95/18870	0.00405601198535169	0.0647609913661153	0.0425525467936896	GTSE1/FHL1	2	0.210526315789474
BP	GO:0010389	regulation of G2/M transition of mitotic cell cycle	2025-02-19	104/18870	0.0048392507551238	0.0747742294098161	0.0491319516394572	AURKB/FHL1	2	0.192307692307692
BP	GO:1901990	regulation of mitotic cell cycle phase transition	2025-03-19	355/18870	0.00511499237247051	0.0765650420754179	0.0503086420844961	GTSE1/AURKB/FHL1	3	0.0845070422535211
BP	GO:2001252	positive regulation of chromosome organization	2025-02-19	109/18870	0.00530222364183206	0.0769625795284108	0.0505698522777603	NCAPG/AURKB	2	0.18348623853211
BP	GO:1902749	regulation of cell cycle G2/M phase transition	2025-02-19	116/18870	0.00598334914356054	0.0832606849786166	0.0547081525296261	AURKB/FHL1	2	0.172413793103448
BP	GO:0061640	cytoskeleton-dependent cytokinesis	2025-02-19	117/18870	0.00608376612578618	0.0832606849786166	0.0547081525296261	KIF4A/AURKB	2	0.170940170940171
BP	GO:0045786	negative regulation of cell cycle	2025-03-19	407/18870	0.0074654850943038	0.0980031731343601	0.064395008827983	GTSE1/AURKB/FHL1	3	0.0737100737100737
BP	GO:0051983	regulation of chromosome segregation	2025-02-19	131/18870	0.00757018247593178	0.0980031731343601	0.064395008827983	NCAPG/AURKB	2	0.152671755725191
BP	GO:0051347	positive regulation of transferase activity	2025-03-19	414/18870	0.00782344240512248	0.0986165503172018	0.0647980409731751	TPX2/AURKB/EEF1A2	3	0.072463768115942
BP	GO:0000086	G2/M transition of mitotic cell cycle	2025-02-19	140/18870	0.00860394282273264	0.105674066976639	0.0694353280431056	AURKB/FHL1	2	0.142857142857143
BP	GO:0007093	mitotic cell cycle checkpoint signaling	2025-02-19	142/18870	0.00884184522259063	0.105881096540523	0.069571361093542	GTSE1/AURKB	2	0.140845070422535
BP	GO:0098917	retrograde trans-synaptic signaling	2025-01-19	10/18870	0.0100257728271657	0.110332977830946	0.0724965616337826	FABP5	1	1
BP	GO:1901987	regulation of cell cycle phase transition	2025-03-19	456/18870	0.010185681892427	0.110332977830946	0.0724965616337826	GTSE1/AURKB/FHL1	3	0.0657894736842105
BP	GO:0044839	cell cycle G2/M phase transition	2025-02-19	155/18870	0.0104595706806778	0.110332977830946	0.0724965616337826	AURKB/FHL1	2	0.129032258064516
BP	GO:0006734	NADH metabolic process	2025-01-19	11/18870	0.0110230957495558	0.110332977830946	0.0724965616337826	ME1	1	0.909090909090909
BP	GO:0051987	positive regulation of attachment of spindle microtubules to kinetochore	2025-01-19	11/18870	0.0110230957495558	0.110332977830946	0.0724965616337826	AURKB	1	0.909090909090909
BP	GO:1902412	regulation of mitotic cytokinesis	2025-01-19	11/18870	0.0110230957495558	0.110332977830946	0.0724965616337826	AURKB	1	0.909090909090909
BP	GO:2000169	regulation of peptidyl-cysteine S-nitrosylation	2025-01-19	11/18870	0.0110230957495558	0.110332977830946	0.0724965616337826	DMD	1	0.909090909090909
BP	GO:0044772	mitotic cell cycle phase transition	2025-03-19	470/18870	0.0110563318076939	0.110332977830946	0.0724965616337826	GTSE1/AURKB/FHL1	3	0.0638297872340425
BP	GO:0009437	carnitine metabolic process	2025-01-19	12/18870	0.0120194667756317	0.11040183055103	0.0725418027354313	TMLHE	1	0.833333333333333
BP	GO:0090232	positive regulation of spindle checkpoint	2025-01-19	12/18870	0.0120194667756317	0.11040183055103	0.0725418027354313	AURKB	1	0.833333333333333
BP	GO:0090267	positive regulation of mitotic cell cycle spindle assembly checkpoint	2025-01-19	12/18870	0.0120194667756317	0.11040183055103	0.0725418027354313	AURKB	1	0.833333333333333
BP	GO:0031392	regulation of prostaglandin biosynthetic process	2025-01-19	13/18870	0.013014886763502	0.11040183055103	0.0725418027354313	FABP5	1	0.769230769230769
BP	GO:0060623	regulation of chromosome condensation	2025-01-19	13/18870	0.013014886763502	0.11040183055103	0.0725418027354313	NCAPG	1	0.769230769230769
BP	GO:0090235	regulation of metaphase plate congression	2025-01-19	13/18870	0.013014886763502	0.11040183055103	0.0725418027354313	AURKB	1	0.769230769230769
BP	GO:0072331	signal transduction by p53 class mediator	2025-02-19	175/18870	0.013184427216681	0.11040183055103	0.0725418027354313	GTSE1/AURKB	2	0.114285714285714
BP	GO:2000045	regulation of G1/S transition of mitotic cell cycle	2025-02-19	183/18870	0.0143523360207162	0.11040183055103	0.0725418027354313	GTSE1/FHL1	2	0.109289617486339
BP	GO:0034501	protein localization to kinetochore	2025-01-19	15/18870	0.015002877053428	0.11040183055103	0.0725418027354313	AURKB	1	0.666666666666667
BP	GO:0035358	regulation of peroxisome proliferator activated receptor signaling pathway	2025-01-19	15/18870	0.015002877053428	0.11040183055103	0.0725418027354313	FABP5	1	0.666666666666667
BP	GO:0061684	chaperone-mediated autophagy	2025-01-19	15/18870	0.015002877053428	0.11040183055103	0.0725418027354313	EEF1A2	1	0.666666666666667
BP	GO:1903083	protein localization to condensed chromosome	2025-01-19	15/18870	0.015002877053428	0.11040183055103	0.0725418027354313	AURKB	1	0.666666666666667
BP	GO:2000651	positive regulation of sodium ion transmembrane transporter activity	2025-01-19	15/18870	0.015002877053428	0.11040183055103	0.0725418027354313	DMD	1	0.666666666666667
BP	GO:2001279	regulation of unsaturated fatty acid biosynthetic process	2025-01-19	15/18870	0.015002877053428	0.11040183055103	0.0725418027354313	FABP5	1	0.666666666666667
BP	GO:0000910	cytokinesis	2025-02-19	188/18870	0.0151044092341777	0.11040183055103	0.0725418027354313	KIF4A/AURKB	2	0.106382978723404
BP	GO:0000075	cell cycle checkpoint signaling	2025-02-19	192/18870	0.0157181853370156	0.11040183055103	0.0725418027354313	GTSE1/AURKB	2	0.104166666666667
BP	GO:0002903	negative regulation of B cell apoptotic process	2025-01-19	16/18870	0.0159954490680657	0.11040183055103	0.0725418027354313	AURKB	1	0.625
BP	GO:0006577	amino-acid betaine metabolic process	2025-01-19	16/18870	0.0159954490680657	0.11040183055103	0.0725418027354313	TMLHE	1	0.625
BP	GO:0017014	protein nitrosylation	2025-01-19	16/18870	0.0159954490680657	0.11040183055103	0.0725418027354313	DMD	1	0.625
BP	GO:0018119	peptidyl-cysteine S-nitrosylation	2025-01-19	16/18870	0.0159954490680657	0.11040183055103	0.0725418027354313	DMD	1	0.625
BP	GO:0048385	regulation of retinoic acid receptor signaling pathway	2025-01-19	16/18870	0.0159954490680657	0.11040183055103	0.0725418027354313	ZNF536	1	0.625
BP	GO:0055001	muscle cell development	2025-02-19	195/18870	0.0161855290360259	0.11040183055103	0.0725418027354313	DMD/PDLIM5	2	0.102564102564103
BP	GO:0051782	negative regulation of cell division	2025-01-19	17/18870	0.0169870734696621	0.11040183055103	0.0725418027354313	AURKB	1	0.588235294117647
BP	GO:1904355	positive regulation of telomere capping	2025-01-19	17/18870	0.0169870734696621	0.11040183055103	0.0725418027354313	AURKB	1	0.588235294117647
BP	GO:0006977	DNA damage response, signal transduction by p53 class mediator resulting in cell cycle arrest	2025-01-19	18/18870	0.0179777511126938	0.11040183055103	0.0725418027354313	GTSE1	1	0.555555555555556
BP	GO:0014819	regulation of skeletal muscle contraction	2025-01-19	18/18870	0.0179777511126938	0.11040183055103	0.0725418027354313	DMD	1	0.555555555555556
BP	GO:0051930	regulation of sensory perception of pain	2025-01-19	18/18870	0.0179777511126938	0.11040183055103	0.0725418027354313	FABP5	1	0.555555555555556
BP	GO:0051931	regulation of sensory perception	2025-01-19	18/18870	0.0179777511126938	0.11040183055103	0.0725418027354313	FABP5	1	0.555555555555556
BP	GO:1901970	positive regulation of mitotic sister chromatid separation	2025-01-19	18/18870	0.0179777511126938	0.11040183055103	0.0725418027354313	AURKB	1	0.555555555555556
BP	GO:1901978	positive regulation of cell cycle checkpoint	2025-01-19	18/18870	0.0179777511126938	0.11040183055103	0.0725418027354313	AURKB	1	0.555555555555556
BP	GO:1902806	regulation of cell cycle G1/S phase transition	2025-02-19	209/18870	0.0184448117713387	0.111836263778117	0.0734843267105964	GTSE1/FHL1	2	0.0956937799043062
BP	GO:0007076	mitotic chromosome condensation	2025-01-19	19/18870	0.0189674828509103	0.112165731920815	0.0737008105577932	NCAPG	1	0.526315789473684
BP	GO:1902307	positive regulation of sodium ion transmembrane transport	2025-01-19	19/18870	0.0189674828509103	0.112165731920815	0.0737008105577932	DMD	1	0.526315789473684
BP	GO:0043270	positive regulation of monoatomic ion transport	2025-02-19	214/18870	0.0192825066769415	0.112638057295792	0.0740111616996856	DMD/FHL1	2	0.0934579439252336
BP	GO:0002902	regulation of B cell apoptotic process	2025-01-19	21/18870	0.0209441120242762	0.112721681568857	0.0740661087552758	AURKB	1	0.476190476190476
BP	GO:0010829	negative regulation of glucose transmembrane transport	2025-01-19	21/18870	0.0209441120242762	0.112721681568857	0.0740661087552758	FABP5	1	0.476190476190476
BP	GO:0051315	attachment of mitotic spindle microtubules to kinetochore	2025-01-19	21/18870	0.0209441120242762	0.112721681568857	0.0740661087552758	AURKB	1	0.476190476190476
BP	GO:0051988	regulation of attachment of spindle microtubules to kinetochore	2025-01-19	21/18870	0.0209441120242762	0.112721681568857	0.0740661087552758	AURKB	1	0.476190476190476
BP	GO:0090231	regulation of spindle checkpoint	2025-01-19	21/18870	0.0209441120242762	0.112721681568857	0.0740661087552758	AURKB	1	0.476190476190476
BP	GO:0090266	regulation of mitotic cell cycle spindle assembly checkpoint	2025-01-19	21/18870	0.0209441120242762	0.112721681568857	0.0740661087552758	AURKB	1	0.476190476190476
BP	GO:1903504	regulation of mitotic spindle checkpoint	2025-01-19	21/18870	0.0209441120242762	0.112721681568857	0.0740661087552758	AURKB	1	0.476190476190476
BP	GO:0010881	regulation of cardiac muscle contraction by regulation of the release of sequestered calcium ion	2025-01-19	22/18870	0.0219310111633035	0.116721714969138	0.076694413307927	DMD	1	0.454545454545455
BP	GO:0032412	regulation of monoatomic ion transmembrane transporter activity	2025-02-19	231/18870	0.0222490049939366	0.117112894418633	0.0769514458436905	DMD/FHL1	2	0.0865800865800866
BP	GO:0022898	regulation of transmembrane transporter activity	2025-02-19	239/18870	0.0237069892381261	0.121798401716556	0.0800301551769044	DMD/FHL1	2	0.0836820083682008
BP	GO:0035357	peroxisome proliferator activated receptor signaling pathway	2025-01-19	24/18870	0.0239019828003263	0.121798401716556	0.0800301551769044	FABP5	1	0.416666666666667
BP	GO:0046716	muscle cell cellular homeostasis	2025-01-19	24/18870	0.0239019828003263	0.121798401716556	0.0800301551769044	DMD	1	0.416666666666667
BP	GO:0035994	response to muscle stretch	2025-01-19	25/18870	0.0248860569978635	0.122686560466449	0.0806137382253997	DMD	1	0.4
BP	GO:0033044	regulation of chromosome organization	2025-02-19	247/18870	0.0252037430276122	0.122686560466449	0.0806137382253997	NCAPG/AURKB	2	0.0809716599190283
BP	GO:0007026	negative regulation of microtubule depolymerization	2025-01-19	26/18870	0.0258691912465789	0.122686560466449	0.0806137382253997	TPX2	1	0.384615384615385
BP	GO:0010882	regulation of cardiac muscle contraction by calcium ion signaling	2025-01-19	26/18870	0.0258691912465789	0.122686560466449	0.0806137382253997	DMD	1	0.384615384615385
BP	GO:0060314	regulation of ryanodine-sensitive calcium-release channel activity	2025-01-19	26/18870	0.0258691912465789	0.122686560466449	0.0806137382253997	DMD	1	0.384615384615385
BP	GO:0090218	positive regulation of lipid kinase activity	2025-01-19	26/18870	0.0258691912465789	0.122686560466449	0.0806137382253997	EEF1A2	1	0.384615384615385
BP	GO:1904353	regulation of telomere capping	2025-01-19	26/18870	0.0258691912465789	0.122686560466449	0.0806137382253997	AURKB	1	0.384615384615385
BP	GO:0000082	G1/S transition of mitotic cell cycle	2025-02-19	252/18870	0.0261586143794802	0.122842904782069	0.0807164674867344	GTSE1/FHL1	2	0.0793650793650794
BP	GO:0001783	B cell apoptotic process	2025-01-19	27/18870	0.0268513863944413	0.123671289259013	0.0812607746147565	AURKB	1	0.37037037037037
BP	GO:0042026	protein refolding	2025-01-19	27/18870	0.0268513863944413	0.123671289259013	0.0812607746147565	HSPA6	1	0.37037037037037
BP	GO:0042398	cellular modified amino acid biosynthetic process	2025-01-19	28/18870	0.0278326432886989	0.124624112670243	0.081886846914411	TMLHE	1	0.357142857142857
BP	GO:0090068	positive regulation of cell cycle process	2025-02-19	262/18870	0.0281124079304776	0.124624112670243	0.081886846914411	NCAPG/AURKB	2	0.0763358778625954
BP	GO:0006656	phosphatidylcholine biosynthetic process	2025-01-19	29/18870	0.0288129627758827	0.124624112670243	0.081886846914411	FABP5	1	0.344827586206897
BP	GO:0031571	mitotic G1 DNA damage checkpoint signaling	2025-01-19	29/18870	0.0288129627758827	0.124624112670243	0.081886846914411	GTSE1	1	0.344827586206897
BP	GO:0044819	mitotic G1/S transition checkpoint signaling	2025-01-19	29/18870	0.0288129627758827	0.124624112670243	0.081886846914411	GTSE1	1	0.344827586206897
BP	GO:0003298	physiological muscle hypertrophy	2025-01-19	30/18870	0.0297923457018028	0.124624112670243	0.081886846914411	PDLIM5	1	0.333333333333333
BP	GO:0003301	physiological cardiac muscle hypertrophy	2025-01-19	30/18870	0.0297923457018028	0.124624112670243	0.081886846914411	PDLIM5	1	0.333333333333333
BP	GO:0031114	regulation of microtubule depolymerization	2025-01-19	30/18870	0.0297923457018028	0.124624112670243	0.081886846914411	TPX2	1	0.333333333333333
BP	GO:0033137	negative regulation of peptidyl-serine phosphorylation	2025-01-19	30/18870	0.0297923457018028	0.124624112670243	0.081886846914411	DMD	1	0.333333333333333
BP	GO:0061049	cell growth involved in cardiac muscle cell development	2025-01-19	30/18870	0.0297923457018028	0.124624112670243	0.081886846914411	PDLIM5	1	0.333333333333333
BP	GO:0032409	regulation of transporter activity	2025-02-19	271/18870	0.0299201940648809	0.124624112670243	0.081886846914411	DMD/FHL1	2	0.0738007380073801
BP	GO:0010880	regulation of release of sequestered calcium ion into cytosol by sarcoplasmic reticulum	2025-01-19	31/18870	0.0307707929115513	0.124651132905839	0.08190460111822	DMD	1	0.32258064516129
BP	GO:0044843	cell cycle G1/S phase transition	2025-02-19	279/18870	0.0315656328119159	0.124651132905839	0.08190460111822	GTSE1/FHL1	2	0.0716845878136201
BP	GO:0001516	prostaglandin biosynthetic process	2025-01-19	32/18870	0.031748305249504	0.124651132905839	0.08190460111822	FABP5	1	0.3125
BP	GO:0010765	positive regulation of sodium ion transport	2025-01-19	32/18870	0.031748305249504	0.124651132905839	0.08190460111822	DMD	1	0.3125
BP	GO:0046457	prostanoid biosynthetic process	2025-01-19	32/18870	0.031748305249504	0.124651132905839	0.08190460111822	FABP5	1	0.3125
BP	GO:0048384	retinoic acid receptor signaling pathway	2025-01-19	32/18870	0.031748305249504	0.124651132905839	0.08190460111822	ZNF536	1	0.3125
BP	GO:0051085	chaperone cofactor-dependent protein refolding	2025-01-19	32/18870	0.031748305249504	0.124651132905839	0.08190460111822	HSPA6	1	0.3125
BP	GO:0032212	positive regulation of telomere maintenance via telomerase	2025-01-19	34/18870	0.0337005286839316	0.129140425916826	0.0848543838020678	AURKB	1	0.294117647058824
BP	GO:0046475	glycerophospholipid catabolic process	2025-01-19	34/18870	0.0337005286839316	0.129140425916826	0.0848543838020678	PLA2G4D	1	0.294117647058824
BP	GO:0051973	positive regulation of telomerase activity	2025-01-19	34/18870	0.0337005286839316	0.129140425916826	0.0848543838020678	AURKB	1	0.294117647058824
BP	GO:0046471	phosphatidylglycerol metabolic process	2025-01-19	35/18870	0.0346752414655737	0.13078299733866	0.0859336692764735	PLA2G4D	1	0.285714285714286
BP	GO:1901385	regulation of voltage-gated calcium channel activity	2025-01-19	35/18870	0.0346752414655737	0.13078299733866	0.0859336692764735	DMD	1	0.285714285714286
BP	GO:0006650	glycerophospholipid metabolic process	2025-02-19	298/18870	0.0356151330170588	0.130885745595376	0.0860011821404622	FABP5/PLA2G4D	2	0.0671140939597315
BP	GO:0014808	release of sequestered calcium ion into cytosol by sarcoplasmic reticulum	2025-01-19	36/18870	0.0356490227457518	0.130885745595376	0.0860011821404622	DMD	1	0.277777777777778
BP	GO:0051084	'de novo' post-translational protein folding	2025-01-19	37/18870	0.0366218733652606	0.130885745595376	0.0860011821404622	HSPA6	1	0.27027027027027
BP	GO:1903514	release of sequestered calcium ion into cytosol by endoplasmic reticulum	2025-01-19	37/18870	0.0366218733652606	0.130885745595376	0.0860011821404622	DMD	1	0.27027027027027
BP	GO:1904358	positive regulation of telomere maintenance via telomere lengthening	2025-01-19	37/18870	0.0366218733652606	0.130885745595376	0.0860011821404622	AURKB	1	0.27027027027027
BP	GO:0031111	negative regulation of microtubule polymerization or depolymerization	2025-01-19	38/18870	0.0375937941641806	0.130885745595376	0.0860011821404622	TPX2	1	0.263157894736842
BP	GO:0035633	maintenance of blood-brain barrier	2025-01-19	38/18870	0.0375937941641806	0.130885745595376	0.0860011821404622	DMD	1	0.263157894736842
BP	GO:0016233	telomere capping	2025-01-19	39/18870	0.0385647859818784	0.130885745595376	0.0860011821404622	AURKB	1	0.256410256410256
BP	GO:0043550	regulation of lipid kinase activity	2025-01-19	39/18870	0.0385647859818784	0.130885745595376	0.0860011821404622	EEF1A2	1	0.256410256410256
BP	GO:0070229	negative regulation of lymphocyte apoptotic process	2025-01-19	39/18870	0.0385647859818784	0.130885745595376	0.0860011821404622	AURKB	1	0.256410256410256
BP	GO:1904062	regulation of monoatomic cation transmembrane transport	2025-02-19	315/18870	0.0394019661159257	0.130885745595376	0.0860011821404622	DMD/FHL1	2	0.0634920634920635
BP	GO:0071459	protein localization to chromosome, centromeric region	2025-01-19	40/18870	0.0395348496570068	0.130885745595376	0.0860011821404622	AURKB	1	0.25
BP	GO:0006458	'de novo' protein folding	2025-01-19	41/18870	0.0405039860275066	0.130885745595376	0.0860011821404622	HSPA6	1	0.24390243902439
BP	GO:0019674	NAD metabolic process	2025-01-19	42/18870	0.0414721959306074	0.130885745595376	0.0860011821404622	ME1	1	0.238095238095238
BP	GO:0060236	regulation of mitotic spindle organization	2025-01-19	42/18870	0.0414721959306074	0.130885745595376	0.0860011821404622	TPX2	1	0.238095238095238
BP	GO:0061001	regulation of dendritic spine morphogenesis	2025-01-19	42/18870	0.0414721959306074	0.130885745595376	0.0860011821404622	PDLIM5	1	0.238095238095238
BP	GO:0032506	cytokinetic process	2025-01-19	43/18870	0.042439480202825	0.130885745595376	0.0860011821404622	AURKB	1	0.232558139534884
BP	GO:0070296	sarcoplasmic reticulum calcium ion transport	2025-01-19	43/18870	0.042439480202825	0.130885745595376	0.0860011821404622	DMD	1	0.232558139534884
BP	GO:0006739	NADP metabolic process	2025-01-19	44/18870	0.0434058396799668	0.130885745595376	0.0860011821404622	ME1	1	0.227272727272727
BP	GO:0043268	positive regulation of potassium ion transport	2025-01-19	44/18870	0.0434058396799668	0.130885745595376	0.0860011821404622	FHL1	1	0.227272727272727
BP	GO:0097178	ruffle assembly	2025-01-19	44/18870	0.0434058396799668	0.130885745595376	0.0860011821404622	AIF1L	1	0.227272727272727
BP	GO:0045787	positive regulation of cell cycle	2025-02-19	334/18870	0.0438098906127883	0.130885745595376	0.0860011821404622	NCAPG/AURKB	2	0.0598802395209581
BP	GO:0007019	microtubule depolymerization	2025-01-19	45/18870	0.0443712751971282	0.130885745595376	0.0860011821404622	TPX2	1	0.222222222222222
BP	GO:0007020	microtubule nucleation	2025-01-19	45/18870	0.0443712751971282	0.130885745595376	0.0860011821404622	TPX2	1	0.222222222222222
BP	GO:0018198	peptidyl-cysteine modification	2025-01-19	45/18870	0.0443712751971282	0.130885745595376	0.0860011821404622	DMD	1	0.222222222222222
BP	GO:0033674	positive regulation of kinase activity	2025-02-19	337/18870	0.0445223337511825	0.130885745595376	0.0860011821404622	TPX2/EEF1A2	2	0.0593471810089021
BP	GO:0062012	regulation of small molecule metabolic process	2025-02-19	337/18870	0.0445223337511825	0.130885745595376	0.0860011821404622	ME1/FABP5	2	0.0593471810089021
BP	GO:0003009	skeletal muscle contraction	2025-01-19	46/18870	0.0453357875886955	0.130885745595376	0.0860011821404622	DMD	1	0.217391304347826
BP	GO:0007094	mitotic spindle assembly checkpoint signaling	2025-01-19	46/18870	0.0453357875886955	0.130885745595376	0.0860011821404622	AURKB	1	0.217391304347826
BP	GO:0051972	regulation of telomerase activity	2025-01-19	46/18870	0.0453357875886955	0.130885745595376	0.0860011821404622	AURKB	1	0.217391304347826
BP	GO:0071173	spindle assembly checkpoint signaling	2025-01-19	46/18870	0.0453357875886955	0.130885745595376	0.0860011821404622	AURKB	1	0.217391304347826
BP	GO:0071174	mitotic spindle checkpoint signaling	2025-01-19	46/18870	0.0453357875886955	0.130885745595376	0.0860011821404622	AURKB	1	0.217391304347826
BP	GO:0090224	regulation of spindle organization	2025-01-19	46/18870	0.0453357875886955	0.130885745595376	0.0860011821404622	TPX2	1	0.217391304347826
BP	GO:1901976	regulation of cell cycle checkpoint	2025-01-19	46/18870	0.0453357875886955	0.130885745595376	0.0860011821404622	AURKB	1	0.217391304347826
BP	GO:0019216	regulation of lipid metabolic process	2025-02-19	342/18870	0.0457195104691571	0.130885745595376	0.0860011821404622	FABP5/EEF1A2	2	0.0584795321637427
BP	GO:0003254	regulation of membrane depolarization	2025-01-19	47/18870	0.0462993776883455	0.130885745595376	0.0860011821404622	FHL1	1	0.212765957446809
BP	GO:0030261	chromosome condensation	2025-01-19	47/18870	0.0462993776883455	0.130885745595376	0.0860011821404622	NCAPG	1	0.212765957446809
BP	GO:0031577	spindle checkpoint signaling	2025-01-19	47/18870	0.0462993776883455	0.130885745595376	0.0860011821404622	AURKB	1	0.212765957446809
BP	GO:0032467	positive regulation of cytokinesis	2025-01-19	47/18870	0.0462993776883455	0.130885745595376	0.0860011821404622	AURKB	1	0.212765957446809
BP	GO:0033046	negative regulation of sister chromatid segregation	2025-01-19	48/18870	0.0472620463290471	0.130885745595376	0.0860011821404622	AURKB	1	0.208333333333333
BP	GO:0033048	negative regulation of mitotic sister chromatid segregation	2025-01-19	48/18870	0.0472620463290471	0.130885745595376	0.0860011821404622	AURKB	1	0.208333333333333
BP	GO:0045841	negative regulation of mitotic metaphase/anaphase transition	2025-01-19	48/18870	0.0472620463290471	0.130885745595376	0.0860011821404622	AURKB	1	0.208333333333333
BP	GO:1900542	regulation of purine nucleotide metabolic process	2025-01-19	48/18870	0.0472620463290471	0.130885745595376	0.0860011821404622	ME1	1	0.208333333333333
BP	GO:2000816	negative regulation of mitotic sister chromatid separation	2025-01-19	48/18870	0.0472620463290471	0.130885745595376	0.0860011821404622	AURKB	1	0.208333333333333
BP	GO:0006140	regulation of nucleotide metabolic process	2025-01-19	49/18870	0.0482237943430597	0.130885745595376	0.0860011821404622	ME1	1	0.204081632653061
BP	GO:0008608	attachment of spindle microtubules to kinetochore	2025-01-19	49/18870	0.0482237943430597	0.130885745595376	0.0860011821404622	AURKB	1	0.204081632653061
BP	GO:0030522	intracellular receptor signaling pathway	2025-02-19	353/18870	0.0483956786926593	0.130885745595376	0.0860011821404622	FABP5/ZNF536	2	0.056657223796034
BP	GO:0007517	muscle organ development	2025-02-19	354/18870	0.0486418189546296	0.130885745595376	0.0860011821404622	DMD/FHL1	2	0.0564971751412429
BP	GO:0006693	prostaglandin metabolic process	2025-01-19	50/18870	0.0491846225619366	0.130885745595376	0.0860011821404622	FABP5	1	0.2
BP	GO:0051985	negative regulation of chromosome segregation	2025-01-19	50/18870	0.0491846225619366	0.130885745595376	0.0860011821404622	AURKB	1	0.2
BP	GO:1902100	negative regulation of metaphase/anaphase transition of cell cycle	2025-01-19	50/18870	0.0491846225619366	0.130885745595376	0.0860011821404622	AURKB	1	0.2
BP	GO:1905819	negative regulation of chromosome separation	2025-01-19	50/18870	0.0491846225619366	0.130885745595376	0.0860011821404622	AURKB	1	0.2
BP	GO:2000649	regulation of sodium ion transmembrane transporter activity	2025-01-19	50/18870	0.0491846225619366	0.130885745595376	0.0860011821404622	DMD	1	0.2
CC	GO:0030055	cell-substrate junction	2025-04-19	431/19886	0.000651373222767273	0.0382508913547093	0.022677479448043	AIF1L/RPS10/DMD/FHL1	4	0.0928074245939675
CC	GO:0005874	microtubule	2025-04-19	467/19886	0.000879330835740443	0.0382508913547093	0.022677479448043	GTSE1/KIF4A/TPX2/AURKB	4	0.0856531049250535
CC	GO:0005876	spindle microtubule	2025-02-19	81/19886	0.00267894100309884	0.0723068395709743	0.0428679387656109	KIF4A/AURKB	2	0.246913580246914
CC	GO:0005884	actin filament	2025-02-19	118/19886	0.00558888534892113	0.0723068395709743	0.0428679387656109	AIF1L/PDLIM5	2	0.169491525423729
CC	GO:0030018	Z disc	2025-02-19	132/19886	0.00694465694812988	0.0723068395709743	0.0428679387656109	DMD/PDLIM5	2	0.151515151515152
CC	GO:0005925	focal adhesion	2025-03-19	421/19886	0.0070946528563897	0.0723068395709743	0.0428679387656109	AIF1L/RPS10/FHL1	3	0.0712589073634204
CC	GO:0005819	spindle	2025-03-19	431/19886	0.00756779514966562	0.0723068395709743	0.0428679387656109	KIF4A/TPX2/AURKB	3	0.0696055684454756
CC	GO:0031674	I band	2025-02-19	146/19886	0.00843483149707186	0.0723068395709743	0.0428679387656109	DMD/PDLIM5	2	0.136986301369863
CC	GO:0005875	microtubule associated complex	2025-02-19	156/19886	0.00957962758399965	0.0723068395709743	0.0428679387656109	KIF4A/AURKB	2	0.128205128205128
CC	GO:0000922	spindle pole	2025-02-19	176/19886	0.0120647771456469	0.0723068395709743	0.0428679387656109	TPX2/AURKB	2	0.113636363636364
CC	GO:0000779	condensed chromosome, centromeric region	2025-02-19	182/19886	0.0128600345665957	0.0723068395709743	0.0428679387656109	NCAPG/AURKB	2	0.10989010989011
CC	GO:0072686	mitotic spindle	2025-02-19	184/19886	0.0131301298341578	0.0723068395709743	0.0428679387656109	TPX2/AURKB	2	0.108695652173913
CC	GO:0010369	chromocenter	2025-01-19	14/19886	0.0132978095762711	0.0723068395709743	0.0428679387656109	AURKB	1	0.714285714285714
CC	GO:0031616	spindle pole centrosome	2025-01-19	14/19886	0.0132978095762711	0.0723068395709743	0.0428679387656109	AURKB	1	0.714285714285714
CC	GO:0098574	cytoplasmic side of lysosomal membrane	2025-01-19	14/19886	0.0132978095762711	0.0723068395709743	0.0428679387656109	EEF1A2	1	0.714285714285714
CC	GO:1990023	mitotic spindle midzone	2025-01-19	14/19886	0.0132978095762711	0.0723068395709743	0.0428679387656109	AURKB	1	0.714285714285714
CC	GO:0030496	midbody	2025-02-19	204/19886	0.0159664246304552	0.0736756921609929	0.0436794787161361	KIF4A/AURKB	2	0.0980392156862745
CC	GO:0016010	dystrophin-associated glycoprotein complex	2025-01-19	18/19886	0.0170663045301711	0.0736756921609929	0.0436794787161361	DMD	1	0.555555555555556
CC	GO:0031527	filopodium membrane	2025-01-19	18/19886	0.0170663045301711	0.0736756921609929	0.0436794787161361	DMD	1	0.555555555555556
CC	GO:0043034	costamere	2025-01-19	18/19886	0.0170663045301711	0.0736756921609929	0.0436794787161361	DMD	1	0.555555555555556
CC	GO:0030017	sarcomere	2025-02-19	216/19886	0.0177837877629983	0.0736756921609929	0.0436794787161361	DMD/PDLIM5	2	0.0925925925925926
CC	GO:0030016	myofibril	2025-02-19	236/19886	0.0209990285137238	0.0816345037743334	0.0483979514209599	DMD/PDLIM5	2	0.0847457627118644
CC	GO:0090665	glycoprotein complex	2025-01-19	23/19886	0.0217577500163598	0.0816345037743334	0.0483979514209599	DMD	1	0.434782608695652
CC	GO:0043292	contractile fiber	2025-02-19	245/19886	0.0225198631101609	0.0816345037743334	0.0483979514209599	DMD/PDLIM5	2	0.0816326530612245
CC	GO:0000775	chromosome, centromeric region	2025-02-19	258/19886	0.0247954793109649	0.0862882680021578	0.0511569888942012	NCAPG/AURKB	2	0.0775193798449612
CC	GO:0031941	filamentous actin	2025-01-19	28/19886	0.026427976880154	0.0884320764835921	0.0524279703290504	PDLIM5	1	0.357142857142857
CC	GO:0000793	condensed chromosome	2025-02-19	281/19886	0.0290431576839347	0.0935835080926785	0.0554820556145341	NCAPG/AURKB	2	0.0711743772241993
CC	GO:0051233	spindle midzone	2025-01-19	37/19886	0.0347812034588221	0.0974381155342926	0.0577673038255335	AURKB	1	0.27027027027027
CC	GO:0097431	mitotic spindle pole	2025-01-19	38/19886	0.0357051370138767	0.0974381155342926	0.0577673038255335	AURKB	1	0.263157894736842
CC	GO:0014069	postsynaptic density	2025-02-19	315/19886	0.0358171722609123	0.0974381155342926	0.0577673038255335	FABP5/PDLIM5	2	0.0634920634920635
CC	GO:0034774	secretory granule lumen	2025-02-19	322/19886	0.0372819586447493	0.0974381155342926	0.0577673038255335	HSPA6/FABP5	2	0.062111801242236
CC	GO:0060205	cytoplasmic vesicle lumen	2025-02-19	325/19886	0.0379168344199496	0.0974381155342926	0.0577673038255335	HSPA6/FABP5	2	0.0615384615384615
CC	GO:0031983	vesicle lumen	2025-02-19	326/19886	0.0381294004381827	0.0974381155342926	0.0577673038255335	HSPA6/FABP5	2	0.0613496932515337
CC	GO:0022627	cytosolic small ribosomal subunit	2025-01-19	41/19886	0.0384719130994965	0.0974381155342926	0.0577673038255335	RPS10	1	0.24390243902439
CC	GO:0032279	asymmetric synapse	2025-02-19	331/19886	0.039199241881612	0.0974381155342926	0.0577673038255335	FABP5/PDLIM5	2	0.0604229607250755
CC	GO:0099572	postsynaptic specialization	2025-02-19	346/19886	0.0424778530096779	0.102654811440055	0.0608600817974918	FABP5/PDLIM5	2	0.0578034682080925
CC	GO:0031253	cell projection membrane	2025-02-19	352/19886	0.0438177846849984	0.103031007232294	0.0610831137856308	AIF1L/DMD	2	0.0568181818181818
CC	GO:0098984	neuron to neuron synapse	2025-02-19	362/19886	0.046086386465223	0.105513569012484	0.0625549289971171	FABP5/PDLIM5	2	0.0552486187845304
MF	GO:0003779	actin binding	2025-03-19	438/18496	0.00963879369747311	0.144618592971309	0.10790994279005	AIF1L/DMD/PDLIM5	3	0.0684931506849315
MF	GO:0002162	dystroglycan binding	2025-01-19	11/18496	0.0112449052844235	0.144618592971309	0.10790994279005	DMD	1	0.909090909090909
MF	GO:0050998	nitric-oxide synthase binding	2025-01-19	11/18496	0.0112449052844235	0.144618592971309	0.10790994279005	DMD	1	0.909090909090909
MF	GO:0017166	vinculin binding	2025-01-19	12/18496	0.0122612075186457	0.144618592971309	0.10790994279005	DMD	1	0.833333333333333
MF	GO:0051371	muscle alpha-actinin binding	2025-01-19	15/18496	0.0153041797183222	0.144618592971309	0.10790994279005	PDLIM5	1	0.666666666666667
MF	GO:0005324	long-chain fatty acid transporter activity	2025-01-19	17/18496	0.0173278915252534	0.144618592971309	0.10790994279005	FABP5	1	0.588235294117647
MF	GO:0047498	calcium-dependent phospholipase A2 activity	2025-01-19	17/18496	0.0173278915252534	0.144618592971309	0.10790994279005	PLA2G4D	1	0.588235294117647
MF	GO:0008970	phospholipase A1 activity	2025-01-19	18/18496	0.0183382692546231	0.144618592971309	0.10790994279005	PLA2G4D	1	0.555555555555556
MF	GO:0098641	cadherin binding involved in cell-cell adhesion	2025-01-19	18/18496	0.0183382692546231	0.144618592971309	0.10790994279005	PDLIM5	1	0.555555555555556
MF	GO:0001972	retinoic acid binding	2025-01-19	20/18496	0.0203560728969104	0.144618592971309	0.10790994279005	FABP5	1	0.5
MF	GO:0003746	translation elongation factor activity	2025-01-19	20/18496	0.0203560728969104	0.144618592971309	0.10790994279005	EEF1A2	1	0.5
MF	GO:0051393	alpha-actinin binding	2025-01-19	28/18496	0.0283880624708195	0.144618592971309	0.10790994279005	PDLIM5	1	0.357142857142857
MF	GO:0008017	microtubule binding	2025-02-19	273/18496	0.031464395715525	0.144618592971309	0.10790994279005	GTSE1/KIF4A	2	0.0732600732600733
MF	GO:0016831	carboxy-lyase activity	2025-01-19	34/18496	0.0343710701137102	0.144618592971309	0.10790994279005	ME1	1	0.294117647058824
MF	GO:0004623	phospholipase A2 activity	2025-01-19	35/18496	0.0353648383765117	0.144618592971309	0.10790994279005	PLA2G4D	1	0.285714285714286
MF	GO:0042805	actinin binding	2025-01-19	36/18496	0.0363576376869957	0.144618592971309	0.10790994279005	PDLIM5	1	0.277777777777778
MF	GO:0005501	retinoid binding	2025-01-19	38/18496	0.0383403330195102	0.144618592971309	0.10790994279005	FABP5	1	0.263157894736842
MF	GO:0019840	isoprenoid binding	2025-01-19	38/18496	0.0383403330195102	0.144618592971309	0.10790994279005	FABP5	1	0.263157894736842
MF	GO:0043531	ADP binding	2025-01-19	38/18496	0.0383403330195102	0.144618592971309	0.10790994279005	ME1	1	0.263157894736842
MF	GO:0140662	ATP-dependent protein folding chaperone	2025-01-19	40/18496	0.0403191632405194	0.144618592971309	0.10790994279005	HSPA6	1	0.25
MF	GO:0008307	structural constituent of muscle	2025-01-19	42/18496	0.0422941354669352	0.144618592971309	0.10790994279005	DMD	1	0.238095238095238
MF	GO:0004712	protein serine/threonine/tyrosine kinase activity	2025-01-19	45/18496	0.0452493756045859	0.144618592971309	0.10790994279005	AURKB	1	0.222222222222222
MF	GO:0005504	fatty acid binding	2025-01-19	48/18496	0.0481959751628217	0.144618592971309	0.10790994279005	FABP5	1	0.208333333333333

## Sheet: 00.KEGG
	category	subcategory	ID	Description	GeneRatio	BgRatio	pvalue	p.adjust	qvalue	geneID	Count	richFactor
1	Human Diseases	Infectious disease: bacterial	hsa05134	Legionellosis	2025-02-15	56/8866	0.00390315777522318	0.125146747344389	0.119305737289586	HSPA6/EEF1A2	2	0.357142857142857
2	NA	NA	hsa04820	Cytoskeleton in muscle cells	2025-03-15	232/8866	0.00637570439699744	0.125146747344389	0.119305737289586	DMD/PDLIM5/FHL1	3	0.129310344827586
3	Organismal Systems	Endocrine system	hsa03320	PPAR signaling pathway	2025-02-15	76/8866	0.00708377815156916	0.125146747344389	0.119305737289586	ME1/FABP5	2	0.263157894736842
4	Metabolism	Lipid metabolism	hsa00592	alpha-Linolenic acid metabolism	2025-01-15	26/8866	0.0431300264036468	0.290371084522194	0.276818511560384	PLA2G4D	1	0.384615384615385
5	Metabolism	Lipid metabolism	hsa00591	Linoleic acid metabolism	2025-01-15	30/8866	0.0496092040341541	0.290371084522194	0.276818511560384	PLA2G4D	1	0.333333333333333
