# Supplementary material for: Prognostic biomarkers and regulatory mechanisms associated with lysine β-hydroxybutyrylation modification in prostate cancer
Source: Front Mol Biosci. 2026 Apr 10;13:1778536. doi: 10.3389/fmolb.2026.1778536 (PMC13105968; doi:10.3389/fmolb.2026.1778536)
Supplement: Supplementary file 5 [file Table4.xlsx]

## Sheet: 02.IC50_diff_wilcox
	drug	.y.	group1	group2	n1	n2	statistic	p	p.adj	p1
1	AZD.0530	IC50	high risk	low risk	125	283	22841	2.69e-06	3.3978947368421e-06	****
2	AZD6244	IC50	high risk	low risk	125	283	24866	6.27e-11	1.368e-10	****
3	BAY.61.3606	IC50	high risk	low risk	125	283	14486	0.00355	0.00355	**
4	BI.D1870	IC50	high risk	low risk	125	283	8885	1.09e-15	8.72e-15	****
5	BMS.536924	IC50	high risk	low risk	125	283	23257	3.94e-07	5.25333333333333e-07	****
6	Bexarotene	IC50	high risk	low risk	125	283	24078	5.9e-09	9.44e-09	****
7	Bryostatin.1	IC50	high risk	low risk	125	283	26234	7.09e-15	2.836e-14	****
8	DMOG	IC50	high risk	low risk	125	283	23520	1.09e-07	1.53882352941176e-07	****
9	Erlotinib	IC50	high risk	low risk	125	283	25341	3.18e-12	9.54e-12	****
10	GNF.2	IC50	high risk	low risk	125	283	22717	4.65e-06	5.31428571428571e-06	****
11	IPA.3	IC50	high risk	low risk	125	283	12605	3.69e-06	4.428e-06	****
12	Imatinib	IC50	high risk	low risk	125	283	25181	8.86e-12	2.36266666666667e-11	****
13	LFM.A13	IC50	high risk	low risk	125	283	27685	8.68e-20	2.0832e-18	****
14	Lapatinib	IC50	high risk	low risk	125	283	26306	4.21e-15	2.0208e-14	****
15	MG.132	IC50	high risk	low risk	125	283	24638	2.46e-10	4.92e-10	****
16	MK.2206	IC50	high risk	low risk	125	283	10799	3.54e-10	6.53538461538462e-10	****
17	NSC.87877	IC50	high risk	low risk	125	283	26779	1.24e-16	1.488e-15	****
18	PD.0325901	IC50	high risk	low risk	125	283	26018	3.29e-14	1.128e-13	****
19	PF.562271	IC50	high risk	low risk	125	283	26306	4.21e-15	2.0208e-14	****
20	PHA.665752	IC50	high risk	low risk	125	283	24243	2.38e-09	4.08e-09	****
21	QS11	IC50	high risk	low risk	125	283	12812	9.01e-06	9.82909090909091e-06	****
22	RDEA119	IC50	high risk	low risk	125	283	24875	5.94e-11	1.368e-10	****
23	WZ.1.84	IC50	high risk	low risk	125	283	21524	0.000477	0.000497739130434783	***
24	X17.AAG	IC50	high risk	low risk	125	283	23735	3.65e-08	5.475e-08	****
