# Supplementary material for: Prognostic biomarkers and regulatory mechanisms associated with lysine β-hydroxybutyrylation modification in prostate cancer
Source: Front Mol Biosci. 2026 Apr 10;13:1778536. doi: 10.3389/fmolb.2026.1778536 (PMC13105968; doi:10.3389/fmolb.2026.1778536)
Supplement: Supplementary file 7 [file Table1.xlsx]

## Sheet: 03.survival_GSE70769
	BCR.event	BCR.time
GSM1817906	1	360
GSM1817907	1	578
GSM1817908	1	10
GSM1817909	1	1846
GSM1817910	1	303
GSM1817911	1	242
GSM1817912	1	724
GSM1817913	1	228
GSM1817914	1	107
GSM1817915	1	87
GSM1817916	0	1843
GSM1817917	1	549
GSM1817918	1	41
GSM1817919	1	2948
GSM1817920	0	568
GSM1817921	1	1021
GSM1817922	1	47
GSM1817923	0	3102
GSM1817924	0	3008
GSM1817925	1	42
GSM1817926	0	2943
GSM1817927	0	1711
GSM1817929	1	805
GSM1817930	1	867
GSM1817931	1	490
GSM1817932	0	2722
GSM1817933	0	1582
GSM1817934	0	2764
GSM1817935	0	2328
GSM1817936	0	2905
GSM1817937	0	1414
GSM1817938	1	1894
GSM1817939	0	2472
GSM1817940	0	54
GSM1817941	1	54
GSM1817942	0	1980
GSM1817943	0	2621
GSM1817944	1	711
GSM1817945	0	2950
GSM1817946	0	2877
GSM1817947	0	2837
GSM1817948	1	1251
GSM1817949	1	53
GSM1817950	0	2476
GSM1817951	0	2774
GSM1817952	0	1870
GSM1817953	0	2515
GSM1817954	0	2528
GSM1817955	1	900
GSM1817956	1	1096
GSM1817957	1	689
GSM1817958	0	2525
GSM1817959	0	1409
GSM1817960	0	2480
GSM1817962	1	2009
GSM1817963	0	2301
GSM1817964	0	2747
GSM1817965	1	596
GSM1817966	0	2363
GSM1817967	0	2317
GSM1817968	1	1097
GSM1817969	0	2521
GSM1817970	0	2474
GSM1817971	0	2528
GSM1817972	1	1100
GSM1817973	0	2566
GSM1817974	0	1835
GSM1817975	0	2393
GSM1817976	1	25
GSM1817977	1	1428
GSM1817978	1	42
GSM1817979	0	2382
GSM1817980	0	2341
GSM1817981	1	1274
GSM1817982	1	1284
GSM1817983	1	187
GSM1817984	1	45
GSM1817985	0	2230
GSM1817986	1	30
GSM1817987	0	2103
GSM1817988	1	553
GSM1817989	0	2056
GSM1817990	1	1927
GSM1817991	1	894
GSM1817992	0	2088
GSM1817993	1	1140
GSM1817994	0	1821
GSM1817995	0	2078
GSM1817996	1	47
GSM1817997	0	1766
GSM1817998	0	1816
GSM1817999	1	40
